# Supplementary material for: A Sensitive, Portable Microfluidic Device for SARS-CoV-2 Detection from Self-Collected Saliva
Source: Infect Dis Rep. 2021 Dec 14;13(4):1061–77. doi: 10.3390/idr13040097 (PMC8701218; doi:10.3390/idr13040097)
Supplement: Supplementary file 1 [file idr-13-00097-s001.zip]

Archive with 1 entries (1 files):
- idr-1491791-supplementary.pdf
